# Supplementary material for: Instant messaging-based digital health interventions for diabetes management: a domain-structured systematic review and meta-analysis of randomized controlled trials
Source: Front Public Health. 2026 Mar 9;14:1780625. doi: 10.3389/fpubh.2026.1780625 (PMC13006411; doi:10.3389/fpubh.2026.1780625)
Supplement: Supplementary file 1 [file Table_1.xlsx]

## Sheet: rob2_summary_counts
Domain	Low (n)	Low (%)	Some concerns (n)	Some concerns (%)	High (n)	High (%)
D1 Randomization	4	17.4	19	82.6	0	0
D2 Deviations	0	0	23	100	0	0
D3 Missing data	5	21.7	18	78.3	0	0
D4 Outcome measurement	0	0	23	100	0	0
D5 Selective reporting	0	0	23	100	0	0
Overall RoB	0	0	23	100	0	0
