# Supplementary material for: Instant messaging-based digital health interventions for diabetes management: a domain-structured systematic review and meta-analysis of randomized controlled trials
Source: Front Public Health. 2026 Mar 9;14:1780625. doi: 10.3389/fpubh.2026.1780625 (PMC13006411; doi:10.3389/fpubh.2026.1780625)
Supplement: Supplementary file 11 [file Data_Sheet_10.csv]

dropped_study	theta	ci_lb	ci_ub	k
Alanzi2018	.9280308168137353	-1.0670125419986	2.923074175626071	3
Sadeghian2025	1.501650648195045	.491225309357739	2.512075987032351	3
yaagoob2024	.3503099899039006	-.9682150167757315	1.668834996583533	3
yu2020	.7722261820018959	-1.195036464190732	2.739488828194524	3
