# Supplementary material for: Instant messaging-based digital health interventions for diabetes management: a domain-structured systematic review and meta-analysis of randomized controlled trials
Source: Front Public Health. 2026 Mar 9;14:1780625. doi: 10.3389/fpubh.2026.1780625 (PMC13006411; doi:10.3389/fpubh.2026.1780625)
Supplement: Supplementary file 12 [file Data_Sheet_11.csv]

dropped_study	theta	ci_lb	ci_ub	k
Alghafri2018	.3569550456261135	-.0143966724664117	.7283067637186388	17
Sadeghian2025	.3392436589874797	-.0291495308207718	.7076368487957312	17
Shi2025	.3967273813635346	.0353812082867013	.7580735544403678	17
bender2017	.3210937468057654	-.0387636044364349	.6809510980479656	17
chen2025	.4362950081986022	.1019567900961241	.7706332263010802	17
dong2018	.351586451641289	-.0189976185571993	.7221705218397774	17
feng2017	.3392497053611497	-.0285831296048436	.707082540327143	17
feng2023	.3555691434868363	-.0159341999756923	.7270724869493648	17
kim2023	.3434374292290516	-.0255392631727231	.7124141216308263	17
kimutz2019	.3584451391574067	-.0121397266446182	.7290300049594314	17
leong2022	.3770770625429377	.0073851124616582	.7467690126242172	17
safdari2025	.4053873456984901	.0478744970888857	.7629001943080944	17
salarkarimi2024	.2909562748617462	-.0504762159330137	.6323887656565061	17
shi2017	.2672005355899321	-.0510639339410515	.5854650051209158	17
valenca2024	.3342833788528018	-.0321485230780321	.7007152807836357	17
xia2022	.4032646682389449	.0436573269537586	.762872009524131	17
yaagoob2024	.3554682856957467	-.0147986095940867	.7257351809855801	17
yu2020	.4344712492457269	.0995446819857029	.7693978165057509	17
