# Supplementary material for: Instant messaging-based digital health interventions for diabetes management: a domain-structured systematic review and meta-analysis of randomized controlled trials
Source: Front Public Health. 2026 Mar 9;14:1780625. doi: 10.3389/fpubh.2026.1780625 (PMC13006411; doi:10.3389/fpubh.2026.1780625)
Supplement: Supplementary file 13 [file Data_Sheet_12.csv]

dropped_study	theta	ci_lb	ci_ub	k
Alghafri2018	-.1391899692028135	-.661172706258321	.382792767852694	13
Shi2025	-.1214343608916159	-.6400488054438653	.3971800836606333	13
bender2017	-.0675594742043263	-.5622057345125679	.4270867861039153	13
chen2025	-.0923719785187379	-.6050282266726935	.4202842696352176	13
ding2021	-.0981358799107761	-.6133345376767654	.4170627778552131	13
feng2017	-.1326393727711702	-.6533447963023247	.3880660507599843	13
kim2023	-.1667080260572207	-.683359944061786	.3499438919473445	13
kimutz2019	-.1757038263766606	-.6893711616187057	.3379635088653845	13
salarkarimi2024	-.1341399817695373	-.6548886205985356	.3866086570594609	13
shi2017	-.0484072675225472	-.5301440434647762	.4333295084196817	13
valenca2024	-.3423977877648909	-.5931601493311133	-.0916354261986687	13
xia2022	-.1239536120507928	-.6447628415285777	.396855617426992	13
xu2020	-.1377282045880074	-.6607329429001345	.3852765337241196	13
zhang2018	-.1343303911707516	-.6572628407319807	.3886020583904775	13
