# Supplementary material for: Instant messaging-based digital health interventions for diabetes management: a domain-structured systematic review and meta-analysis of randomized controlled trials
Source: Front Public Health. 2026 Mar 9;14:1780625. doi: 10.3389/fpubh.2026.1780625 (PMC13006411; doi:10.3389/fpubh.2026.1780625)
Supplement: Supplementary file 14 [file Data_Sheet_13.csv]

dropped_study	theta	ci_lb	ci_ub	k
Petrovski_2016	-.4399286070193767	-.8518843824570246	-.0279728315817289	2
ding2021	.5069382779903684	-1.273854359868598	2.287730915849334	2
kimutz2019	-.4122481691072898	-.8449232491176824	.0204269109031026	2
