# Supplementary material for: Instant messaging-based digital health interventions for diabetes management: a domain-structured systematic review and meta-analysis of randomized controlled trials
Source: Front Public Health. 2026 Mar 9;14:1780625. doi: 10.3389/fpubh.2026.1780625 (PMC13006411; doi:10.3389/fpubh.2026.1780625)
Supplement: Supplementary file 15 [file Data_Sheet_14.csv]

dropped_study	theta	ci_lb	ci_ub	k
Alghafri2018	-.5573643374625529	-.7533725914132683	-.3613560835118375	19
Petrovski_2016	-.5368238262133449	-.7427303512354229	-.330917301191267	19
Shi2025	-.5336547544992597	-.7404870200125178	-.3268224889860016	19
bender2017	-.5189490161718907	-.7272099213726053	-.3106881109711761	19
chen2019	-.4644408567835112	-.6435959758685119	-.2852857376985104	19
chen2025	-.516884366471048	-.7281396480279229	-.3056290849141731	19
ding2021	-.5485617856403815	-.751400721088974	-.3457228501917889	19
dong2018	-.4849747582690856	-.6836533881373621	-.2862961284008092	19
feng2017	-.5022820792857728	-.7090647315233133	-.2954994270482324	19
feng2023	-.5144920916884405	-.7258559663655169	-.3031282170113641	19
kim2023	-.524461264493617	-.7343645367352913	-.3145579922519426	19
kimutz2019	-.524461264493617	-.7343645367352913	-.3145579922519426	19
leong2022	-.5643314168238376	-.7536597126647222	-.3750031209829531	19
safdari2025	-.5271377137544534	-.7361046830657663	-.3181707444431406	19
salarkarimi2024	-.5366118014589641	-.7435258841470367	-.3296977187708916	19
shi2017	-.4984349438041614	-.7051310938542837	-.291738793754039	19
xia2022	-.5114976064520604	-.7215240829009939	-.301471130003127	19
yaagoob2024	-.5105045029602905	-.7194879496014548	-.3015210563191262	19
yu2020	-.5066029359802708	-.7147099565399759	-.2984959154205657	19
zhang2018	-.4988306272015462	-.7072046682685836	-.2904565861345088	19
