# Supplementary material for: Instant messaging-based digital health interventions for diabetes management: a domain-structured systematic review and meta-analysis of randomized controlled trials
Source: Front Public Health. 2026 Mar 9;14:1780625. doi: 10.3389/fpubh.2026.1780625 (PMC13006411; doi:10.3389/fpubh.2026.1780625)
Supplement: Supplementary file 16 [file Data_Sheet_15.csv]

dropped_study	theta	ci_lb	ci_ub	k
Alanzi2018	.6610193586525819	.3340020271117967	.988036690193367	8
chen2019	1.085023082058166	.081018014691745	2.089028149424587	8
feng2017	1.077292930696073	.0733679436967223	2.081217917695423	8
feng2023	1.11711313342851	.1166495381287795	2.117576728728239	8
leong2022	1.166738102723965	.186388038161387	2.147088167286543	8
safdari2025	1.185918132327731	.219679170993151	2.152157093662312	8
sutthiworapon2024	1.207324076155883	.2622380038854899	2.152410148426275	8
yaagoob2024	1.096086034020293	.0937484920012004	2.098423576039385	8
yu2020	1.021435918312865	.0240475724081207	2.01882426421761	8
